# Supplementary material for: Peripheral Blood Biomarkers Predictive of Efficacy Outcome and Immune-Related Adverse Events in Advanced Gastrointestinal Cancers Treated with Checkpoint Inhibitors
Source: Cancers (Basel). 2022 Jul 31;14(15):3736. doi: 10.3390/cancers14153736 (PMC9367581; doi:10.3390/cancers14153736)
Supplement: Supplementary file 1 [file cancers-14-03736-s001.zip]

Archive with 6 entries (6 files):
- Figure S1.jpg
- Figure S2.jpg
- Figure S3.jpg
- Figure S4.jpg
- Figure S5.jpg
- Table S1.pdf
